# Supplementary material for: Feature Selection via Swarm Intelligence for Determining Protein Essentiality
Source: Molecules. 2018 Jun 28;23(7):1569. doi: 10.3390/molecules23071569 (PMC6100311; doi:10.3390/molecules23071569)
Supplement: Supplementary file 1 [file molecules-23-01569-s001.zip]

Archive with 1 entries (1 files):
- molecules-314677-supplementary.pdf
